# Supplementary material for: A Survey of 802.15.4 TSCH Schedulers for a Standardized Industrial Internet of Things
Source: Sensors (Basel). 2021 Dec 21;22(1):15. doi: 10.3390/s22010015 (PMC8747498; doi:10.3390/s22010015)
Supplement: Supplementary file 1 [file sensors-22-00015-s001.zip]

Archive with 1 entries (1 files):
- sensors-1486525-supplementary.pdf
